# Supplementary material for: Upcycling of By-Products from Autochthonous Red Grapes and Commercial Apples as Ingredients in Baked Goods: A Comprehensive Study from Processing to Consumer Consumption
Source: Antioxidants (Basel). 2025 Jun 27;14(7):798. doi: 10.3390/antiox14070798 (PMC12291893; doi:10.3390/antiox14070798)
Supplement: Supplementary file 1 [file antioxidants-14-00798-s001.zip]

Archive with 1 entries (1 files):
- antioxidants-3699938-supplementary.pdf
